# Supplementary material for: Insights into the genetic epidemiology of Crohn's and rare diseases in the Ashkenazi Jewish population
Source: PLoS Genet. 2018 May 24;14(5):e1007329. doi: 10.1371/journal.pgen.1007329 (PMC5967709; doi:10.1371/journal.pgen.1007329)
Supplement: S1 Data File — (XLSX) [file pgen.1007329.s012.xlsx]

## Sheet: Data File S3
Variant	HGVS	Gene	Enrichment odds ratio	AJ AF	max EXAC AF	Curated Traits	Inheritance	filter
16:3293310_A/G	p.Val726Ala	MEFV	26.0754	0.04159	0.00166144	Familial Mediterranean fever	AR	PASS
5:150723155_C/A	p.Gly87Val	SLC36A2	3.50841	0.041417	0.0121653	Hyperglycinuria	AD	PASS
5:112175211_T/A	p.Ile1307Lys	APC	26.86	0.0358	0.00138182	Susceptibilty to colorectal cancer	risk factor	PASS
16:3299586_G/A	p.Pro369Ser	MEFV	3.86711	0.034253	0.00908832	Familial Mediterranean fever, VUS	AD, AR	PASS
16:3299468_C/T	p.Arg408Gln	MEFV	3.85593	0.034117	0.0090773	Familial Mediterranean fever, VUS	AD, AR	PASS
16:31501798_A/G	p.Asn654Ser	SLC5A2	4.12956	0.033762	0.00839038	Familial renal glucosuria	AD, AR	PASS
1:155205634_T/C	p.Asn409Ser	GBA	11.1579	0.029642	0.00273027	Susceptibility to Lewy body dementia, Gaucher's disease, Susceptibility to late onset Parkinson disease	AR	PASS
4:187201412_T/C	p.Phe301Leu	F11	47.1746	0.027344	0.000595574	Hereditary factor XI deficiency	AR	PASS
7:100552388_C/T	p.Thr2827Ile	MUC3A	6.48903	0.027197	0.00428992	Hypertrichotic osteochondrodysplasia	AD	AB
14:77919702_C/T	p.Val46Met	VIPAS39	19.398	0.022957	0.00120982	Arthrogryposis, renal dysfunction, and cholestasis 2	AR	PASS
17:42328579_G/A	p.Pro868Leu	SLC4A1	46.2089	0.022099	0.00048881	Acanthocytosis	AD	MISS02
2:38298394_C/T	p.Arg368His	CYP1B1	6.69249	0.021829	0.00332342	Colobomas	AR	PASS
15:28228553_C/T	p.Ala481Thr	OCA2	4.87338	0.020661	0.00431034	Tyrosinase-positive oculocutaneous albinism	AR	PASS
1:68910315_C/T	p.Ala132Thr	RPE65	15.7139	0.019991	0.00129646	Retinitis pigmentosa	AR	PASS
13:20763553_CA/C	p.Leu56Argfs	GJB2	39.1916	0.019926	0.000518493	Autosomal recessive deafness	AR	PASS
11:88960984_T/A	c.1037-7T>A	TYR	28.9201	0.01977	0.000696908	Oculocutaneous albinism	AR	PASS
1:94473807_C/T	p.Gly1961Glu	ABCA4	4.84592	0.019752	0.00414092	Cone-rod dystrophy 3;Stargardt disease 1	AR	PASS
4:187195347_G/T	p.Glu135Ter	F11	28.2028	0.019531	0.000705816	Factor XI deficiency	AR	PASS
7:83590853_G/A	p.Thr717Ile	SEMA3A	36.8766	0.019284	0.000532932	Delayed puberty	AD	PASS
12:11421038_G/A	p.Arg49Cys	PRB3	16.1196	0.018885	0.00119268	Salivary peroxidase	AR	PASS
6:32036313_T/A	p.Asp2025Val	TNXB	37.2915	0.016789	0.000457688	Ehlers-Danlos syndrome	AR	PASS
9:111662096_A/G	c.2204+6T>C	IKBKAP	45.2186	0.016782	0.000377323	Familial dysautonomia	AR	PASS
4:6303194_C/T	p.Arg558Cys	WFS1	47.4008	0.015395	0.000329753	Wolfram syndrome	AR	PASS
16:3293257_C/A	p.Ala744Ser	MEFV	7.94186	0.014233	0.00181473	Familial Mediterranean fever	AR	PASS
14:54417117_C/T	p.Arg287His	BMP4	3.69325	0.013327	0.00364388	Orofacial cleft 11	AD	PASS
9:97367834_G/A	p.Arg244Trp	FBP1	56.6234	0.013321	0.000238375	Fructose-1,6-bisphosphatase deficiency	AR	PASS
15:87217666_C/T	p.Arg1028Ter	AGBL1	5.00378	0.01272	0.00256822	Corneal dystrophy, Fuchs endothelial, 8	AD	MISS05
15:72638920_G/GGATA	p.Tyr427IlefsTer5	HEXA	19.14	0.0122	0.000642915	Tay-Sachs disease	AR	PASS
11:116701560_G/A	p.Ala43Thr	APOC3	5.18013	0.011938	0.00232699	Apolipoprotein C-III deficiency	risk factor	PASS
1:116275561_G/C	p.Phe189Leu	CASQ2	7.06533	0.011494	0.00164303	Ventricular tachycardia	AR	PASS
18:58039060_C/T	p.Ala175Thr	MC4R	38.1833	0.011254	0.000298002	Obesity	risk factor	PASS
1:155205043_A/G	p.Leu483Pro	GBA	3.05184	0.01081	0.00356806	Gaucher's disease	AR	AB
1:215848678_C/T	p.Arg4192His	USH2A	13.6261	0.010565	0.000783017	Retinitis pigmentosa	AR	PASS
22:29091207_G/A	p.Ser428Phe	CHEK2	50.0601	0.010345	0.000208768	Hereditary cancer, multiple types	risk factor	MISS05
17:6328870_GGGTGGCTCTGCA/G	p.Ala352_Pro355del	AIPL1	11.2109	0.010345	0.00093154	Retinitis pigmentosa	AR	VQSRTrancheINDEL97.00to99.00EXAC
10:99371368_TGAG/T	p.Glu315del	HOGA1	29.2756	0.010115	0.000348918	Primary hyperoxaluria	AR	PASS
12:53343340_A/T	p.His128Leu	KRT18	42.368	0.01011	0.000241003	Cryptogenic cirrhosis	AR	PASS
6:32052313_C/T	p.Val1108Met	TNXB	13.5674	0.0098896	0.000735663	Ehlers-Danlos syndrome, hypermobility type	AR	PASS
11:116692026_C/T	p.Glu250Lys	APOA4	45.2281	0.0098805	0.000220591	not available	not available	PASS
7:143018525_C/G	p.Phe167Leu	CLCN1	7.12787	0.0091996	0.00130094	Congenital myotonia dominant, recessive	AR	PASS
14:94770808_C/T	p.Asp389Asn	SERPINA6	16.8931	0.009187	0.000548572	Corticosteroid-binding globulin deficiency	AR, AD	PASS
13:20763612_C/T	p.Val37Ile	GJB2	3.97707	0.0085371	0.00216039	Deafness, autosomal recessive 1A	AR	PASS
7:117282620_G/A	p.Trp1282Ter	CFTR	23.6439	0.008494	0.000362193	Cystic fibrosis	AR	PASS
16:89211719_C/T	p.Arg471Trp	ACSF3	66.1295	0.0082645	0.000126	Combined malonic and methylmalonic aciduria	AR	PASS
17:4926868_C/T	p.Arg912Trp	KIF1C	3.82703	0.0078341	0.00205896	Ataxia, spastic, 2, autosomal recessive	AR	MISS02
6:51890841_TG/T	p.Gln1256Argfs	PKHD1	4.11525	0.0078125	0.00190972	Polycystic kidney disease, infantile type	AR	PASS
2:84670490_C/T	p.Gly79Asp	SUCLG1	3.84948	0.0078053	0.00203941	Mitochondrial DNA depletion syndrome 9	AR	PASS
11:17418602_C/T	c.3992-9G>A	ABCC8	40.6212	0.0075862	0.000188147	Hyperinsulinemic hypoglycemia	AR, AD	PASS
17:3402294_A/C	p.Glu285Ala	ASPA	40.362	0.0075792	0.000189179	Canavan disease	AR	PASS
12:103245479_C/A	p.Ala300Ser	PAH	14.2825	0.0075758	0.000534188	Phenylketonuria	AR	PASS
2:98986540_G/A	c.101+1G>A	CNGA3	26.1131	0.0074349	0.000286769	Achromatopsia	AR	PASS
11:5255582_C/A	p.Ala28Ser	HBD	2.96361	0.0073496	0.00249208	delta Thalassemia	risk factor	PASS
12:111356964_C/T	p.Ala13Thr	MYL2	22.8172	0.007133	0.000314762	Hypertrophic cardiomyopathy	risk factor	PASS
13:32914437_GT/G	p.Ser1982Argfs	BRCA2	27.5742	0.0068902	0.000251549	Hereditary cancer, multiple types	risk factor	PASS
9:97934315_T/A	c.456+4A>T	FANCC	42.7478	0.0068902	0.000162274	Fanconi anemia	AR	PASS
9:108382330_G/GA	p.Phe390Ilefs	FKTN	32.6194	0.0066636	0.000205612	Limb-girdle muscular dystrophy-dystroglycanopathy	AR	PASS
12:40734202_G/A	p.Gly2019Ser	LRRK2	20.6396	0.0064309	0.000313499	Parkinson disease	risk factor	PASS
17:41055964_C/T	p.Arg83Cys	G6PC	11.0366	0.0062012	0.00056506	Glycogen storage disease	AR	PASS
2:84676864_C/G	p.Gly37Ala	SUCLG1	55.2416	0.0060521	0.000110212	Mitochondrial DNA depletion syndrome 9	AR	MISS02
22:50967020_C/T	p.Arg146His	TYMP	33.9704	0.005977	0.000176974	Mitochondrial DNA depletion syndrome 1	AR	PASS
1:53668099_C/T	p.Ser113Leu	CPT2	3.12586	0.0059688	0.00191727	Carnitine palmitoyltransferase II deficiency	AR	PASS
3:43474174_C/T	p.Asp615Asn	ANO10	13.6606	0.0059688	0.000439367	Spinocerebellar ataxia	AR	PASS
12:103260377_C/T	p.Arg169His	PAH	30.0105	0.005787	0.000193917	Phenylketonuria	AR	MISS02
4:110681527_C/T	p.Gly261Asp	CFI	3.15006	0.0055096	0.00175565	Atypical hemolytic-uremic syndrome 3	AD	PASS
21:35742806_C/T	p.Thr10Met	KCNE2	30.7838	0.0052801	0.000172403	Long QT syndrome	AD	PASS
1:26764719_A/G	p.Lys42Glu	DHDDS	64.8257	0.0050551	7.83699e-05	Retinitis pigmentosa	AR	PASS
13:52518281_G/T	p.His1069Gln	ATP7B	3.45013	0.0050528	0.0014698	Wilson Disease	AR	PASS
3:150690352_A/C	p.Asn48Lys	CLRN1	46.2617	0.0050505	0.000109714	Usher syndrome	AR	PASS
1:241661227_A/ATTT	p.Lys477_Asn478insLys	FH	3.47508	0.0050505	0.00145859	Hereditary cancer-predisposing syndrome, Fumarase deficiency	AD, AR	PASS
21:45713715_C/T	p.Thr441Met	AIRE	3.18884	0.0048365	0.00152175	Polyglandular autoimmune syndrome, type 1	AD, AR	PASS
20:62326972_G/A	p.Arg1264His	RTEL1	74.7183	0.004832	6.49794e-05	Dyskeratosis congenita, Pulmonary fibrosis and/or bone marrow failure	AR, AD	PASS
2:26684765_C/A	p.Val1778Phe	OTOF	44.1774	0.0048254	0.000109745	Autosomal recessive deafness	AR	PASS
12:49312533_GTA/G	p.Ile293Profs	CCDC65	25.7472	0.0048209	0.000188111	Ciliary dyskinesia without situs inversus	AR	PASS
2:219526571_C/T	p.Arg184Cys	BCS1L	13.2679	0.0045977	0.000348008	Bjornstad syndrome with mild mitochondrial complex III deficiency	AR	PASS
12:122277904_G/C	p.Ile296Met	HPD	2.82718	0.0045956	0.00163035	4-Hydroxyphenylpyruvate dioxygenase deficiency	AD, AR	PASS
20:17479609_A/G	p.Ile271Thr	BFSP1	11.3233	0.0045956	0.000407562	Congenital cataract	AR	PASS
7:100225917_C/T	p.Arg468His	TFR2	5.01752	0.0045956	0.000919292	Hemochromatosis type 3	risk factor	PASS
21:35742938_T/C	p.Met54Thr	KCNE2	22.6408	0.0045935	0.000203781	Long QT syndrome	AD	PASS
12:103234285_G/A	p.Ala403Val	PAH	6.12678	0.0045935	0.000752634	Phenylketonuria	AR	PASS
6:80878662_G/C	p.Arg183Pro	BCKDHB	29.4218	0.0045914	0.00015675	Maple syrup disease	AR	PASS
10:56077174_G/A	p.Arg245Ter	PCDH15	26.5777	0.0045914	0.000173521	Usher syndrome	AR	PASS
7:107555951_G/T	p.Gly229Cys	DLD	26.5546	0.0045914	0.000173671	Maple syrup disease	AR	PASS
6:88228397_G/A	p.Arg456Cys	RARS2	19.5306	0.0045914	0.000236116	Pontocerebellar hypoplasia, type 6	AR	PASS
15:72638575_C/G	c.1421+1G>C	HEXA	52.6456	0.0043839	8.36316e-05	Tay-Sachs disease	AR	PASS
17:7606088_C/T	p.Arg398Trp	WRAP53	17.4583	0.0043638	0.000250988	Dyskeratosis congenita	AR	PASS
17:4804377_C/A	p.Arg237Leu	CHRNE	30.8923	0.0043638	0.000141857	Myasthenic syndrome	AR, AD	PASS
15:72105913_G/A	p.Arg311Gln	NR2E3	9.86286	0.0041504	0.000422386	Enhanced s-cone syndrome	AR	MISS02
7:30671863_C/T	p.Ser635Leu	GARS	47.341	0.0041417	8.78426e-05	Charcot-Marie-Tooth disease	AD	PASS
5:178699927_G/A	p.Gln225Ter	ADAMTS2	129.41	0.0041379	3.21069e-05	Ehlers-Danlos syndrome, dermatosparaxis type	AR	PASS
10:13178766_G/A	p.Arg545Gln	OPTN	18.8995	0.0041341	0.000219601	Open angle glaucoma	AD	PASS
10:13325695_G/A	p.Arg275Trp	PHYH	44.1186	0.0041322	9.40409e-05	Refsum disease	AR	PASS
1:16382003_G/A	p.Trp610Ter	CLCNKB	26.4044	0.0039152	0.000148839	Bartter syndrome	AR	PASS
10:99344567_C/T	p.Ala36Val	HOGA1	40.5947	0.003908	9.6637e-05	Primary hyperoxaluria	AR	PASS
16:50745656_G/A	p.Ala612Thr	NOD2	12.4818	0.0039045	0.000313942	Early-onset sarcoidosis	risk factor	PASS
11:6415434_G/T	p.Arg498Leu	SMPD1	41.5268	0.0039027	9.43396e-05	Niemann-Pick disease	AR	PASS
11:61161437_G/T	p.Arg73Leu	TMEM216	27.7703	0.0039027	0.000141066	Joubert syndrome	AR	PASS
8:27634576_G/GA	p.Thr254Asnfs	ESCO2	8.82	0.00385	0.000437905	Roberts Syndrome	AR	AB
19:49469093_G/A	p.Glu57Lys	FTL	26.1154	0.0036765	0.000141278	Sporadic aortic aneurysm	AD, AR	PASS
1:53676583_CAG/C	p.Lys414ThrfsTer7	CPT2	78.3394	0.0036748	4.70795e-05	Carnitine palmitoyltransferase II deficiency	AR	PASS
1:53676688_T/C	p.Phe448Leu	CPT2	78.3468	0.0036748	4.70751e-05	Carnitine palmitoyltransferase II deficiency	AR	PASS
6:121769120_G/A	p.Arg376Gln	GJA1	22.9519	0.0036748	0.000160674	Hypoplastic left heart syndrome	AR	PASS
3:172737276_C/T	p.Arg283Gln	SPATA16	9.79111	0.0036731	0.000376388	Spermatogenic failure	AR	PASS
11:86017416_G/C	p.Val54Leu	C11orf73	47.0349	0.0036731	7.83748e-05	Hypomyelinating leukodystrophy	AR	PASS
15:80465431_C/T	p.Pro261Leu	FAH	27.5645	0.0034451	0.0001254	Tyrosinemia	AR	PASS
8:77896060_G/A	p.Arg119Ter	PEX2	20.0297	0.0034435	0.000172484	Peroxisome biogenesis disorder	AR	PASS
12:2800336_G/A	p.Asp2130Asn	CACNA1C	50.4282	0.0033719	6.70871e-05	Brugada syndrome	AD	MISS02
14:94847286_T/A	p.Asp280Val	SERPINA1	5.14445	0.0032169	0.00062694	Alpha-1-antitrypsin deficiency	AR	PASS
7:117254753_G/C	p.Asp1152His	CFTR	6.15765	0.0032169	0.000523834	Cystic fibrosis	AR	PASS
12:103237484_G/A	p.Thr380Met	PAH	8.22327	0.0032154	0.00039212	Phenylketonuria	AR	PASS
12:103248932_C/T	p.Val230Ile	PAH	12.4289	0.0032154	0.000259471	Phenylketonuria	AR	PASS
12:6128787_G/A	p.Pro1266Leu	VWF	3.38383	0.0032154	0.000952381	von Willebrand disease	AD, AR	MISS05
17:36493522_AG/A	p.Ser329Leufs	GPR179	3.98796	0.0029968	0.000753154	Congenital stationary night blindness, type 1E	AR	PASS
14:23872631_A/T	p.Ile275Asn	MYH6	14.6938	0.0029858	0.000203768	Dilated cardiomyopathy	risk factor	PASS
4:104068584_T/C	p.Lys1355Glu	CENPE	12.7306	0.0029858	0.000235183	Microcephaly	AR	PASS
11:118951899_T/G	p.Cys845Gly	VPS11	190.984	0.0029844	1.5673e-05	Hypomyelinating leukodystrophy	AR	PASS
3:49759489_C/T	p.Arg287Gln	GMPPB	13.4497	0.0027574	0.00020554	Muscular dystrophy-dystroglycanopathias	AR	PASS
6:80203353_G/A	p.Gln279Ter	LCA5	29.2549	0.0027561	9.44614e-05	Leber congenital amaurosis	AR	PASS
21:43808633_G/A	p.Arg109Trp	TMPRSS3	22.0344	0.0027561	0.000125412	Autosomal recessive deafness	AR	PASS
19:7591645_A/G	c.406-2A>G	MCOLN1	21.9301	0.0027548	0.000125949	Mucolipidosis	AR	PASS
16:56530894_C/G	p.Arg632Pro	BBS2	29.3699	0.0027548	9.40468e-05	Retinitis pigmentosa	AR	PASS
1:173800770_T/C	c.492+2T>C	DARS2	8.76789	0.0027548	0.000314961	Leukoencephalopathy with brain stem and spinal cord involvement and lactate elevation	AR	PASS
15:43675557_A/AT	p.Gly194Trpfs	TUBGCP4	25.1446	0.0027548	0.000109849	Microcephaly and chorioretinopathy	AR	PASS
3:38647444_C/T	p.Glu446Lys	SCN5A	14.9606	0.0026005	0.000174246	Primary dilated cardiomyopathy	AD	PASS
9:131095844_C/T	p.Arg240Cys	COQ4	11.3633	0.0025322	0.000223357	Primary coenzyme Q10 deficiency	AR	PASS
8:133953738_C/A	p.Cys1728Ter	TG	53.865	0.0025264	4.7019e-05	Thyroid dyshormonogenesis	AR	PASS
17:41276044_ACT/A	p.Glu23Valfs	BRCA1	10.0426	0.0025253	0.000252032	Hereditary cancer, multiple types	risk factor	PASS
4:100543913_G/T	p.Gly865Ter	MTTP	40.3792	0.0025253	6.2694e-05	Abetalipoproteinaemia	AR	PASS
1:94490550_C/T	p.Asp1532Asn	ABCA4	26.2207	0.0025253	9.65437e-05	Stargardt disease	AR	PASS
2:99013302_G/A	p.Gly557Arg	CNGA3	29.364	0.0022978	7.84265e-05	Achromatopsia	AR	PASS
6:46677098_C/A	p.Val279Phe	PLA2G7	10.4658	0.0022967	0.000219904	Platelet-activating factor acetylhydrolase deficiency	AR	PASS
12:103246713_C/T	p.Arg241His	PAH	48.7862	0.0022957	4.71624e-05	Phenylketonuria	AR	PASS
3:38592093_C/T	p.Ala1923Thr	SCN5A	146.61	0.0022957	3.13519e-05	Brugada syndrome	AD	PASS
9:126133349_A/C	p.Glu643Ala	CRB2	44.08	0.0021	4.74293e-05	Ventriculomegaly with cystic kidney disease	AR	PASS
19:45860626_G/C	p.Leu461Val	ERCC2	4.54547	0.0020737	0.000456952	Photosensitive trichothiodystrophy; Xeroderma pigmentosum, group D	AR	PASS
1:227174239_GCAC/G	p.Thr584del	ADCK3	26.4481	0.002069	7.83846e-05	Primary Coenzyme Q10 deficiency	AR	PASS
7:107557794_G/A	p.Glu375Lys	DLD	26.4395	0.002068	7.83724e-05	Maple syrup disease	AR	PASS
14:23282133_G/A	p.Arg159Cys	SLC7A7	21.6823	0.002068	9.55657e-05	Lysinuric protein intolerance	AR	PASS
18:3457439_A/T	p.Gln236Leu	TGIF1	5.97801	0.0020671	0.00034638	Holoprosencephaly	AD	PASS
6:137166743_A/G	c.340-10A>G	PEX7	16.4923	0.0020671	0.000125581	Peroxisome biogenesis disorder	AR	PASS
17:41209079_T/TG	p.Gln1756Profs	BRCA1	8.80449	0.0020661	0.000235095	Hereditary cancer, multiple types	risk factor	PASS
10:99371292_G/T	p.Gly287Val	HOGA1	22.0095	0.0020661	9.40586e-05	Primary hyperoxaluria	AR	PASS
3:121500619_G/A	p.Arg461Ter	IQCB1	66.0347	0.0020661	3.13519e-05	Senior-Loken syndrome	AR	PASS
